# Supplementary material for: Syntheses of 25-Adamantyl-25-alkyl-2-methylidene-1α,25-dihydroxyvitamin D3 Derivatives with Structure–Function Studies of Antagonistic and Agonistic Active Vitamin D Analogs
Source: Biomolecules. 2023 Jul 6;13(7):1082. doi: 10.3390/biom13071082 (PMC10377034; doi:10.3390/biom13071082)
Supplement: Supplementary file 1 [file biomolecules-13-01082-s001.zip]

Archive with 1 entries (1 files):
- Supplemental Material/Supplemental Material,FMO,IFIE,18residues ADKM,ADTK1,ADTT.xlsx
