# Supplementary material for: Syntheses of 25-Adamantyl-25-alkyl-2-methylidene-1α,25-dihydroxyvitamin D3 Derivatives with Structure–Function Studies of Antagonistic and Agonistic Active Vitamin D Analogs
Source: Biomolecules. 2023 Jul 6;13(7):1082. doi: 10.3390/biom13071082 (PMC10377034; doi:10.3390/biom13071082)
Supplement: Supplementary file 1 [file biomolecules-13-01082-s001.zip › Supplemental Material/Supplemental Material,FMO,IFIE,18residues ADKM,ADTK1,ADTT.xlsx]

## Sheet: Sheet1
	Supplemental-material Table 1. IFIEs of 18 residues of ADKM2(8b),4(9b),6(10b), ADTK1(5b), and ADTT (3b)
		ADKM2	ADKM2	ADKM4	ADKM4	ADKM6	ADKM6	ADTK1	ADTK1	ADTT	ADTT
		hartree	kcal	hartree	kcal	hartree	kcal	hartree	kcal	hartree	kcal
AA	number	E(ij)^dMP2	dMP2 Kcal	E(ij)^dMP2	dMP2 Kcal	E(ij)dMP2	dMP2 kcal	E(ij)^dMP2	dMP2 Kcal	E(ij)dMP2	dMP2 Kcal
LEU	223	-0.008206	-5.14935	-0.010465	-6.56689	-0.009573	-6.00715	-0.008181	-5.13366	-0.007375	-4.62789
VAL	230	-0.010258	-6.437	-0.009227	-5.79003	-0.015216	-9.54819	-0.009622	-6.0379	-0.008672	-5.44177
SER	231	-0.000477	-0.299322	-0.000414	-0.259789	-0.000657	-0.412274	-0.000468	-0.293675	-0.000404	-0.253514
ILE	234	-0.000743	-0.46624	-0.000753	-0.472515	-0.002136	-1.34036	-0.00072	-0.451807	-0.000649	-0.407254
LYS	260	0	0	0	0	0	0	0	0	0	0
ILE	264	-0.006719	-4.21624	-0.008341	-5.23406	-0.014543	-9.12588	-0.003612	-2.26657	-0.003629	-2.27723
ALA	299	-0.00252	-1.58133	-0.005746	-3.60567	-0.004424	-2.7761	-0.002499	-1.56815	-0.002769	-1.73758
HIS	301	-0.012909	-8.10053	-0.015695	-9.84877	-0.013491	-8.46574	-0.012679	-7.9562	-0.013397	-8.40675
HIS	393	-0.011319	-7.10279	-0.01115	-6.99674	-0.01136	-7.12851	-0.006546	-4.10768	-0.008777	-5.50766
TYR	397	-0.004975	-3.12186	-0.003671	-2.30359	-0.004607	-2.89094	-0.004758	-2.98569	-0.006575	-4.12588
LEU	400	-0.003922	-2.46109	-0.004489	-2.81689	-0.005345	-3.35404	-0.003888	-2.43976	-0.004317	-2.70896
LEU	410	-0.005854	-3.67344	-0.004731	-2.96875	-0.005653	-3.54731	-0.005827	-3.6565	-0.007436	-4.66616
THR	411	-0.000252	-0.158133	-0.000231	-0.144955	-0.000248	-0.155622	-0.000246	-0.154367	-0.000324	-0.203313
VAL	414	-0.003361	-2.10906	-0.001584	-0.993976	-0.002462	-1.54493	-0.003285	-2.06137	-0.00228	-1.43072
LEU	415	-0.000216	-0.135542	0	0	0	0	-0.00022	-0.138052	0	0
GLU	416	0	0	0	0	0	0	0	0	0	0
VAL	417	0	0	0	0	0	0	0	0	0	0
PHE	418	-0.010097	-6.33597	-0.011794	-7.40085	-0.017452	-10.9513	-0.005796	-3.63705	-0.002545	-1.59701
